# Supplementary material for: Exploring the Structure–Activity Relationship of Bentonites for Enhanced Refinement of Recycled Vegetable Oil
Source: Materials (Basel). 2025 Feb 27;18(5):1059. doi: 10.3390/ma18051059 (PMC11901139; doi:10.3390/ma18051059)
Supplement: Supplementary file 1 [file materials-18-01059-s001.zip]

Archive with 1 entries (1 files):
- materials-3475225-supplementary.pdf
